# Supplementary material for: Serious Safety Signals and Prediction Features Following COVID-19 mRNA Vaccines Using the Vaccine Adverse Event Reporting System
Source: Pharmaceuticals (Basel). 2024 Mar 10;17(3):356. doi: 10.3390/ph17030356 (PMC10974993; doi:10.3390/ph17030356)
Supplement: Supplementary file 1 [file pharmaceuticals-17-00356-s001.zip]

Archive with 1 entries (1 files):
- pharmaceuticals-2837264-supplementary.pdf
